# Supplementary material for: PlantDeepMeth: A Deep Learning Model for Predicting DNA Methylation States in Plants
Source: Plants (Basel). 2025 Jun 5;14(11):1724. doi: 10.3390/plants14111724 (PMC12157073; doi:10.3390/plants14111724)
Supplement: Supplementary file 1 [file plants-14-01724-s001.zip]

Archive with 1 entries (1 files):
- plants-3632509-supplementary.pdf
